# Supplementary material for: The International Vertebrate Pet Trade Network and Insights from US Imports of Exotic Pets
Source: Bioscience. 2021 Jun 9;71(9):977–90. doi: 10.1093/biosci/biab056 (PMC8407969; doi:10.1093/biosci/biab056)
Supplement: biab056_Supplemental_Files [file biab056_supplemental_files.zip]

Archive with 3 entries (3 files):
- Supplementary_Materials_S1.docx
- Supplementary_Materials_S2.docx
- Supplementary_Materials_S3.docx
